# Supplementary material for: Narrative therapy and resilience training improve recovery and survival after intersphincteric resection for low rectal cancer: a randomized trial
Source: Oncologist. 2025 Nov 4;30(11):oyaf308. doi: 10.1093/oncolo/oyaf308 (PMC12634408; doi:10.1093/oncolo/oyaf308)
Supplement: oyaf308_Supplementary_Data [file oyaf308_supplementary_data.zip]

Archive with 2 entries (2 files):
- Supplementary Tables S1-3.docx
- Supplementary Figure S1-2.docx
